# Supplementary material for: Thermophysiological BioEnergy Index as a Biomarker of Biological Ageing: A Large-Scale Microwave Radiometry Study
Source: Diagnostics (Basel). 2026 Jun 26;16(13):1994. doi: 10.3390/diagnostics16131994 (PMC13359716; doi:10.3390/diagnostics16131994)
Supplement: Supplementary file 1 [file diagnostics-16-01994-s001.zip]

Archive with 1 entries (1 files):
- diagnostics-4273541-supplementary.pdf
